# Supplementary material for: Substantial Impairment of Quality of Life during COVID-19 Pandemic in Patients with Advanced Rectal Cancer
Source: Healthcare (Basel). 2022 Aug 11;10(8):1513. doi: 10.3390/healthcare10081513 (PMC9407989; doi:10.3390/healthcare10081513)
Supplement: Supplementary file 1 [file healthcare-10-01513-s001.zip]

Archive with 1 entries (1 files):
- healthcare-1826963-supplementary.pdf
